# Supplementary material for: A homology guide for Pacific salmon genus Oncorhynchus resolves patterns of ohnolog retention, resolution and local adaptation following the salmonid‐specific whole‐genome duplication event
Source: Ecol Evol. 2023 Apr 20;13(4):e9994. doi: 10.1002/ece3.9994 (PMC10119027; doi:10.1002/ece3.9994)
Supplement: Supplementary file 1 — TABLE S1 Full results from GO enrichment analysis. Listed are all significant terms (FDR < 0.05) broken down by GO classification and if the enrichment was generated from universally retained ohnologs or universally singleton genes. [file ECE3-13-e9994-s001.xlsx]

## Sheet: Sheet1
term	name	p.adj	Category	Class
GO:0044432	endoplasmic reticulum part	0.000509214	Cellular Compartment	Ohnologs
GO:0030117;GO:0048475	membrane coat	0.000912887	Cellular Compartment	Ohnologs
GO:0030135	coated vesicle	0.00228234	Cellular Compartment	Ohnologs
GO:0031463	Cul3-RING ubiquitin ligase complex	0.00228234	Cellular Compartment	Ohnologs
GO:0071212	subsynaptic reticulum	0.00228234	Cellular Compartment	Ohnologs
GO:0005788	endoplasmic reticulum lumen	0.00268134	Cellular Compartment	Ohnologs
GO:0016471;GO:0033176	proton-transporting V-type ATPase complex	0.0030256	Cellular Compartment	Ohnologs
GO:0030120	vesicle coat	0.0030256	Cellular Compartment	Ohnologs
GO:0030127	COPII vesicle coat	0.0030256	Cellular Compartment	Ohnologs
GO:0005798	Golgi-associated vesicle	0.00422881	Cellular Compartment	Ohnologs
GO:0031984	organelle subcompartment	0.00422881	Cellular Compartment	Ohnologs
GO:0030662	coated vesicle membrane	0.00956955	Cellular Compartment	Ohnologs
GO:0005703	polytene chromosome puff	0.0103457	Cellular Compartment	Ohnologs
GO:0030126;GO:0030663	COPI-coated vesicle membrane	0.011255	Cellular Compartment	Ohnologs
GO:0030424	axon	0.0130935	Cellular Compartment	Ohnologs
GO:0005789;GO:0042175;GO:0098827	nuclear outer membrane-endoplasmic reticulum membrane network	0.0140349	Cellular Compartment	Ohnologs
GO:0031225	anchored component of membrane	0.0140349	Cellular Compartment	Ohnologs
GO:0031235	intrinsic component of the cytoplasmic side of the plasma membrane	0.0140349	Cellular Compartment	Ohnologs
GO:0098793	presynapse	0.0145281	Cellular Compartment	Ohnologs
GO:0005771	multivesicular body	0.0160298	Cellular Compartment	Ohnologs
GO:0044456	synapse part	0.0245821	Cellular Compartment	Ohnologs
GO:0071007	U2-type catalytic step 2 spliceosome	0.032207	Cellular Compartment	Ohnologs
GO:0043196	varicosity	0.0344918	Cellular Compartment	Ohnologs
GO:0009986	cell surface	0.0400908	Cellular Compartment	Ohnologs
GO:0030140	trans-Golgi network transport vesicle	0.0400908	Cellular Compartment	Ohnologs
GO:0030425;GO:0097447	dendritic tree	0.0429047	Cellular Compartment	Ohnologs
GO:0044451	nucleoplasm part	0.0429197	Cellular Compartment	Ohnologs
GO:0004713	protein tyrosine kinase activity	0.000514896	Molecular Function	Ohnologs
GO:0044212;GO:0001067;GO:0003690;GO:0043565	sequence-specific DNA binding	0.000565426	Molecular Function	Ohnologs
GO:0045499	chemorepellent activity	0.00108474	Molecular Function	Ohnologs
GO:0015174	basic amino acid transmembrane transporter activity	0.00206067	Molecular Function	Ohnologs
GO:0043208	glycosphingolipid binding	0.00206067	Molecular Function	Ohnologs
GO:0046875	ephrin receptor binding	0.00206067	Molecular Function	Ohnologs
GO:0000976;GO:1990837;GO:0000977;GO:0001012	sequence-specific double-stranded DNA binding	0.00326027	Molecular Function	Ohnologs
GO:0003682	chromatin binding	0.00326027	Molecular Function	Ohnologs
GO:0004672	protein kinase activity	0.00326027	Molecular Function	Ohnologs
GO:0004930	G-protein coupled receptor activity	0.00326027	Molecular Function	Ohnologs
GO:0060590	ATPase regulator activity	0.00326027	Molecular Function	Ohnologs
GO:0000978;GO:0000987	proximal promoter sequence-specific DNA binding	0.00376772	Molecular Function	Ohnologs
GO:0048018;GO:0030545	receptor regulator activity	0.00386714	Molecular Function	Ohnologs
GO:0015179	L-amino acid transmembrane transporter activity	0.00387048	Molecular Function	Ohnologs
GO:0046625	sphingolipid binding	0.00387048	Molecular Function	Ohnologs
GO:0019199;GO:0004714	transmembrane receptor protein kinase activity	0.00469226	Molecular Function	Ohnologs
GO:0019903	protein phosphatase binding	0.00926769	Molecular Function	Ohnologs
GO:0005546;GO:1902936	phosphatidylinositol bisphosphate binding	0.0125633	Molecular Function	Ohnologs
GO:0008187	poly-pyrimidine tract binding	0.0125633	Molecular Function	Ohnologs
GO:0070405	ammonium ion binding	0.0125633	Molecular Function	Ohnologs
GO:0001671	ATPase activator activity	0.0151055	Molecular Function	Ohnologs
GO:0031210;GO:0050997	phosphatidylcholine binding	0.0151055	Molecular Function	Ohnologs
GO:0008227	G-protein coupled amine receptor activity	0.0151284	Molecular Function	Ohnologs
GO:0043176;GO:0004993;GO:0099589;GO:0051378	amine binding	0.0222617	Molecular Function	Ohnologs
GO:0097602	cullin family protein binding	0.0222617	Molecular Function	Ohnologs
GO:0010484	H3 histone acetyltransferase activity	0.0232001	Molecular Function	Ohnologs
GO:0008266	poly(U) RNA binding	0.0284267	Molecular Function	Ohnologs
GO:0015175	neutral amino acid transmembrane transporter activity	0.0284267	Molecular Function	Ohnologs
GO:1901981;GO:0035091	phosphatidylinositol binding	0.038487	Molecular Function	Ohnologs
GO:0099528	G-protein coupled neurotransmitter receptor activity	0.0413633	Molecular Function	Ohnologs
GO:0035250;GO:0008378	galactosyltransferase activity	0.0439789	Molecular Function	Ohnologs
GO:0005112	Notch binding	0.0461387	Molecular Function	Ohnologs
GO:0051721	protein phosphatase 2A binding	0.0461387	Molecular Function	Ohnologs
GO:0004143	diacylglycerol kinase activity	0.0473694	Molecular Function	Ohnologs
GO:0008083	growth factor activity	0.0473694	Molecular Function	Ohnologs
GO:0005520;GO:0031994	insulin-like growth factor binding	0.0483154	Molecular Function	Ohnologs
GO:0008307	structural constituent of muscle	0.0483154	Molecular Function	Ohnologs
GO:0005739	mitochondrion	2.25053e-17	Cellular Compartment	Singleton
GO:0044429	mitochondrial part	1.43193e-11	Cellular Compartment	Singleton
GO:0005730	nucleolus	2.65613e-10	Cellular Compartment	Singleton
GO:0005759	mitochondrial matrix	9.11765e-10	Cellular Compartment	Singleton
GO:0005743;GO:0019866	organelle inner membrane	2.9033e-07	Cellular Compartment	Singleton
GO:0005930;GO:0097014	ciliary plasm	1.2564e-06	Cellular Compartment	Singleton
GO:0000313;GO:0005761	mitochondrial ribosome	1.69808e-06	Cellular Compartment	Singleton
GO:0000315;GO:0005762	mitochondrial large ribosomal subunit	2.21617e-05	Cellular Compartment	Singleton
GO:0005740;GO:0031966	mitochondrial envelope	3.18777e-05	Cellular Compartment	Singleton
GO:0044441;GO:0005929	cilium	0.000100345	Cellular Compartment	Singleton
GO:0031967;GO:0031975	organelle envelope	0.000161836	Cellular Compartment	Singleton
GO:0036064	ciliary basal body	0.00030539	Cellular Compartment	Singleton
GO:1990391	DNA repair complex	0.000841798	Cellular Compartment	Singleton
GO:0044450	microtubule organizing center part	0.00457752	Cellular Compartment	Singleton
GO:0044439;GO:0044438	peroxisomal part	0.00650836	Cellular Compartment	Singleton
GO:0005657	replication fork	0.0115181	Cellular Compartment	Singleton
GO:0030684	preribosome	0.0119405	Cellular Compartment	Singleton
GO:0032040	small-subunit processome	0.0131005	Cellular Compartment	Singleton
GO:0030286	dynein complex	0.0147452	Cellular Compartment	Singleton
GO:0097546	ciliary base	0.0153949	Cellular Compartment	Singleton
GO:0035861;GO:0090734	site of DNA damage	0.018942	Cellular Compartment	Singleton
GO:0009295;GO:0042645	mitochondrial nucleoid	0.0217243	Cellular Compartment	Singleton
GO:0031514	motile cilium	0.0294391	Cellular Compartment	Singleton
GO:0000793	condensed chromosome	0.0324861	Cellular Compartment	Singleton
GO:0032838	plasma membrane bounded cell projection cytoplasm	0.0367404	Cellular Compartment	Singleton
GO:0005758;GO:0031970	organelle envelope lumen	0.0413763	Cellular Compartment	Singleton
GO:0005782;GO:0031907	peroxisomal matrix	0.0413763	Cellular Compartment	Singleton
GO:0004519	endonuclease activity	2.94741e-06	Molecular Function	Singleton
GO:0016491	oxidoreductase activity	2.94741e-06	Molecular Function	Singleton
GO:0004518	nuclease activity	4.27652e-06	Molecular Function	Singleton
GO:0000217	DNA secondary structure binding	1.64104e-05	Molecular Function	Singleton
GO:0008173	RNA methyltransferase activity	3.73065e-05	Molecular Function	Singleton
GO:0016787	hydrolase activity	0.000188386	Molecular Function	Singleton
GO:0003684	damaged DNA binding	0.000307719	Molecular Function	Singleton
GO:0050662	coenzyme binding	0.000315656	Molecular Function	Singleton
GO:0008170;GO:0008276	protein methyltransferase activity	0.000971165	Molecular Function	Singleton
GO:0000049	tRNA binding	0.00138438	Molecular Function	Singleton
GO:0050660	flavin adenine dinucleotide binding	0.00138438	Molecular Function	Singleton
GO:0016874	ligase activity	0.00141375	Molecular Function	Singleton
GO:0004536	deoxyribonuclease activity	0.00320915	Molecular Function	Singleton
GO:0050661	NADP binding	0.00320915	Molecular Function	Singleton
GO:0008094	DNA-dependent ATPase activity	0.00328913	Molecular Function	Singleton
GO:0016779	nucleotidyltransferase activity	0.00532179	Molecular Function	Singleton
GO:0034061	DNA polymerase activity	0.00605371	Molecular Function	Singleton
GO:0004386;GO:0008026;GO:0070035	helicase activity	0.0091802	Molecular Function	Singleton
GO:0042054;GO:0016278;GO:0016279;GO:0018024	histone methyltransferase activity	0.00936039	Molecular Function	Singleton
GO:0003723	RNA binding	0.0146851	Molecular Function	Singleton
GO:0004521	endoribonuclease activity	0.0175678	Molecular Function	Singleton
GO:0003697	single-stranded DNA binding	0.0247397	Molecular Function	Singleton
GO:0003724;GO:0004004;GO:0008186	RNA-dependent ATPase activity	0.0266759	Molecular Function	Singleton
GO:0004540	ribonuclease activity	0.0293795	Molecular Function	Singleton
GO:0004520	endodeoxyribonuclease activity	0.0331047	Molecular Function	Singleton
